# Supplementary material for: Cardiorespiratory Fitness, Body Fat, and Physical Activity as Predictors of Life Satisfaction in Teachers and Preschool Education Students: The Mediating Role of Self-Rated Health
Source: Int J Environ Res Public Health. 2026 Mar 7;23(3):335. doi: 10.3390/ijerph23030335 (PMC13026139; doi:10.3390/ijerph23030335)
Supplement: Supplementary file 1 [file ijerph-23-00335-s001.zip]

Archive with 1 entries (1 files):
- ijerph-4130742-supplementary.pdf
